# Supplementary material for: Caterpillar-inspired soft crawling robot with distributed programmable thermal actuation
Source: Sci Adv. 2023 Mar 22;9(12):eadf8014. doi: 10.1126/sciadv.adf8014 (PMC10032605; doi:10.1126/sciadv.adf8014)
Supplement: Supplementary file 2 — Movies S1 to S3 [file sciadv.adf8014_movies_s1_to_s3.zip]

Archive with 3 entries (3 files):
- adf8014_Movie_S1.mp4
- adf8014_Movie_S2.mp4
- adf8014_Movie_S3.mp4
